# Supplementary material for: Transcriptomic and Widely Targeted Metabolomic Approach Identified Diverse Group of Bioactive Compounds, Antiradical Activities, and Their Associated Genes in Six Sugarcane Varieties
Source: Antioxidants (Basel). 2022 Jul 4;11(7):1319. doi: 10.3390/antiox11071319 (PMC9311902; doi:10.3390/antiox11071319)
Supplement: Supplementary file 1 [file antioxidants-11-01319-s001.zip]

Archive with 4 entries (4 files):
- File S1.txt
- Supplementary Figures.pdf
- Table S2.xlsx
- Table S3.xlsx
