# Supplementary material for: Transcriptomic and Widely Targeted Metabolomic Approach Identified Diverse Group of Bioactive Compounds, Antiradical Activities, and Their Associated Genes in Six Sugarcane Varieties
Source: Antioxidants (Basel). 2022 Jul 4;11(7):1319. doi: 10.3390/antiox11071319 (PMC9311902; doi:10.3390/antiox11071319)
Supplement: Supplementary file 1 [file antioxidants-11-01319-s001.zip › File S1.txt]

>MYB(t) GENE ID: Sspon.06G0023990-1B
MGHHSCCNQQKVKRGLWSPEEDEKLIRYITTHGYGCWSEVPEKAGLQRCGKSCRLRWINYLRPDIRRGRFTAEEEKLIISLHAIVGNRWAHIASHLPGRTDNEIKNYWNSWIKKKIRKPAMSTTSSSVTTVSPPCSTAASDAGLGHHLQTPFSAAAEHQLDAFLSQSLALPPPKLGGSGGQESPPAAPLPPHCPFFMFDTSVSVSPPSSLTSPAAAHQLQHPFLTFTAAAMDDAPISYHLPPLVDGMGMGMAAMDCGGLGEEERGHDHREAGNNGQAAAGMANGGGGCCYGQKEEEPALGQDQWDDESAQHLLMWDDDQELTPSNLEAMESTAHSLLFMGPNDHA-
>MlMYB [Miscanthus lutarioriparius MYB transcription factor] Accession No: CAD6266196.1
MGHHSCCNQQKVKRGLWSPEEDEKLIRYITTHGYGCWSEVPEKAGLQRCGKSCRLRWINYLRPDIRRGRFTAEEEKLIISLHAIVGNRWAHIASHLPGRTDNEIKNYWNSWIKKKIRKPAMSTTSSSVTTVSPPCSTAASDAGPGHHLQTPFSAAAEHQLDAFLSQSLALPPPKLGGSGGQESPPAAPLPPHCPFFMFDTSVSVSPPSSLTSPAAAHQLKHPFLTFTAAAMDDAPISYHLPPLVDDIGMAGMAAMDCGGLGEEERGHDHREAGNNGQAAVGMANGGSGCCYGQKEEPTALGQDQWDDESAQHLLMWDDDQELIPSNLEAMESTAHSLLFMGPNDHA
>MsMYB103 [Miscanthus sinensis var. sinensis] Accession No: QFI36211.1
MGHHSCCNQQKVKRGLWSPEEDEKLIRYITTHGYGCWSEVPEKAGLQRCGKSCRLRWINYLRPDIRRGRFTAEEEKLIISLHAIVGNRWAHIASHLPGRTDNEIKNYWNSWIKKKIRKPVMSTTSSSVTTASPPCSTAASDAALGHLQTPFSAAAEHLQLDAFLSQSLALPPPPKLGSGGQESPPAAPLPPHCPFFMFDTSVSVSPPSSLTSTAAAHQLQHPFLTFTAAAMDDAPISYHLPPLVDDMGMASMAAMDCGGLGEEERGHDHREAGNNGQAVVGMANGGGGCCYGQKEEPTALGQDQWDDESAQHLLMWDDDQELTPSNLEAMESTAHSLLFMGPNDHA
>SbMYB41 [Sorghum bicolor] Accession No: XP_002443851.1
MGHHSCCNQQKVKRGLWSPEEDEKLIRYITTHGYGCWSEVPEKAGLQRCGKSCRLRWINYLRPDIRRGRFTAEEEKLIISLHAIVGNRWAHIASHLPGRTDNEIKNYWNSWIKKKIRKPAMSTTSSSVTTASPPCSTVASDAALVGHLQTPFSAAAEHQLDAFLSQSLALPPPKMQVGSGGGQESPPAAPLPPHCPFFMFDTSVSVSPPSSLTSPAAATHQLPHHPFLTFTAAAMDDSPISYHLPPLVDSMGMAMAAMDCGGLGEESRGHYREAAGNNNGQAAAGMANGGGGCCYGQIKEQEPPALGQDQWDDESAQHLLMWDDDDQELTPSNLEAMESTAHSLLFMGPNDHA
>ScMYB7 [Saccharum hybrid cultivar Co 86032] Accession No:CCU64159.1
MGHHSCCNQQKVKRGLWSPEEDEKLIRYITTHGYGCWSEVPEKAGLQRCGKSCRLRWINYLRTDIRRGRFTAEEEKLIISLHAIVGNRWAHIASHLPGRTDNEIKNYWNSWIKKKIRKPAMSTTSSSVTTVSPPCSTAASDAGLGHHLQTPFSAAAEHQLDAFLSQSLALPPPKLGGSGGQESPPAAPLPPHCPLFMFDTSVSVSPPSSLTSPAAAHQLQHPFLTFTAAAMDDAPISYHLPPLVDGMGMGMAAMDCGGLGEEERGHDHREAGNNGQKAGRHGETAGGGL
>EcMYB103 [Eragrostis curvula] Accession No: TVU02169.1
MGHHTCCNQQKVKRGLWSPEEDEKLIRYITTHGYGCWSEVPEKAGLQRCGKSCRLRWINYLRPDIRRGRFTAEEEKLIISLHAIVGNRWAHIASHLPGRTDNEIKNYWNSWIKKKIRKPASTTMTSSVSPPCSTAASDHGHLQTPFSVADHHQLDAIINQSLALPPAPKLATTTTGGQDSPPATLPPLCPFFMFDTTSVSPTSSLSPPAAHQLQHPFLTFTTAAMDMPTSYQLPPLVDGMSMGMAALDCSSLGEEGRGHDHDGNNGQAAAGMSNSGGCCYEQQEEEQLGHEQWDDESAQHLLMWDDDQDLTPSNLEVMQSGAHSLLFMGPNDHA
>OsMYB103 [Oryza sativa MYB103] rapdp No: Os08g0151300
MGHHSCCNQQKVKRGLWSPEEDEKLIRYITTHGYGCWSEVPEKAGLQRCGKSCRLRWINY
LRPDIRRGRFTAEEEKLIISLHAIVGNRWAHIASHLPGRTDNEIKNYWNSWIKKKIRKPA
AAAAAATTTSPNNPPPCSTATSDHHHLPPPAFGGADHHLQLDAIINQNLISSLPPKLATG
DDSPPAVPGLPHHCPLFMFDTTTTGAGGAISPPPPSSLIPTHLHHHHHPFIASFTAAMAA
DTPSYLPPLVDGMAAMGAAMDCSLEDGQTAAAMAATNGYYQHHQKHQQLEIELEEEEQRQ
LGHHHHQHHHEHEHENHQWDEEEAQHLLMWDQEVLTSSNLEAMQSGAHSLLFMGPNDHD*
>OsMYB [Oryza sativa MYB] Accession No: EAZ05588.1
MGHHSCCNKQKVRRGLWSPEEDEKLVKYISTHGHGCWSSVPRLAGLQRCGKSCRLRWINY
LRPDLKRGSFSQQEESLIIELHRVLGNRWAQIAKHLPGRTDNEVKNFWNSTIKKKLISQA
VGSLHPSSADLYYNILDGAGQSIAAASLNAVENAAHGVTQSPPSSVYNSAAWASFSSHQP
IFLPGHGVHGCGGGDLQYAAAVDGEFIRLCRAAEAYQLENGAAGIVGGQCKPSDHLLAPE
GVVARSCLPAFVEQKGGGGGAFLADPAMGPVMDFMDAILGSSTTSAASASSVDSFSANTA
MQPHWIP*
>AtMYB50 [Arabidopsis thaliana MYB50] TAIR Accession No: 2027508
MKRHSCCYKQKLRKGLWSPEEDEKLLNYITKHGHGCWSSVPKLAGLERCGKSCRLRWINYLRPDLKRGAFSSEEQNLIVELHAVLGNRWSQIAARLPGRTDNEIKNLWNSCIKKKLMKKGIDPITHKPLSEVGKETNRSDNNNSTSFSSETNQDLFVKKTSDFAEYSAFQKEESNSVSLRNSLSSMIPTQFNIDDGSVSNAGFDTQVCVKPSIILLPPPNNTSSTVSGQDHVNVSEPNWESNSGTTSHLNNPGMEEMKWSEEYLNESLFSTQVYVKSETDFNSNIAFPWSQSQACDVFPKDLQRMAFSFGGQTL
>PhMYB26 [Panicum hallii var. hallii] Accession No: PUZ50098.1
MGHHSCCNQQKVKRGLWSPEEDEKLIRYITTHGYGCWSEVPEKAGLQRCGKSCRLRWINYLRPDIRRGRFTAEEEKLIISLHAIVGNRWAHIASHLPGRTDNEIKNYWNSWIKKKIRKPAVSTTSSSVTTSSPPCSTAASDAAALGHLQTPFSAAEHQLDAIISQSLALPPKLGAGQDSPPAPLLPPHCPFFMFDTSVSPPSSLTSPGTVAQLQHPFLTFTAAAMDAPSFQLPPLVDGIGMGMATMDCGLGEERGHDHEGGNNGHAAGMANGGSCCYGQQQKQQEEEQLGQDQWDDESAQHLLMWDDDQELTPSNLEAMESGAHSLLFMGPNDHA
>ZmMYB26 [Zea mays] Accession No: PWZ44026.1
MGHHSCCNQQKVKRGLWSPEEDEKLIRYITTHGYGCWSEVPEKAALMIQNVRGSAGLQRCGKSCRLRWINYLRPDIRRGRFTAEEEKLIISLHAIVGNRWAHIASHLPGRTDNEIKNYWNSWIKKKIRKPAMSTTTSSAVTAASPPCSTAALDAALGRHLQTPFSAAEHRLDAILSQSLALPPPKLGSGGGGGGGQESPPLPPHCPFFMFDTSVSVSPPSSLASPAAAAAHQLQHPFLTFAAAAMDDNAPMGFHLPPLVDGMGMGMPAAMDCGALGHGHRVAGGNNNGQAAGMANGCCYGQQKQQQEEEEQPSLGQEDQWDDESARHLLMWDDDQELTPSNLEAMESTAHSLLFMGPNDHT
>PvMYB10 [Panicum virgatum] Accession No: XP_039817092.1
MGHHSCCNQQKVKRGLWSPEEDEKLIRYITTHGYGCWSEVPEKAGLQRCGKSCRLRWINYLRPDIRRGRFTAEEEKLIISLHAIVGNRWAHIASHLPGRTDNEIKNYWNSWIKKKIRKPAVSTTSSSVTTSSPPRSTAASDAAALGHLQTPFGAAEHQLDAIISQSLALPPKLGAGQADSPPALLPPHCPFFMFDTSVSVSPPPSLTSPAAQLQLPFLTFTAAAMDAPGFQLPPLVDGIDMGMATMDCGLGEERGHDDHEGGNNGQAAGMANGGGCFYGQQQKQQEEEQLGQDQWDDESAQHLLMWDDDQELTPSNLEAMESGAHSLLFMGPNDHA
>DoMYB26 [Dichanthelium oligosanthes] Accession No: OEL26413.1
MGHHSCCNQQKVKRGLWSPEEDEKLIRYITTHGYGCWSEVPEKAGLQRCGKSCRLRWINYLRPDIRRGRFTAEEEKMIISLHAIVGNRWAHIASHLPGRTDNEIKNYWNSWIKKKIRKPAASTTSPSVTTSSPPCSTAASDAAALGHLQTPFSAAEHQLDAIISQSLALPSKLGAGQDSPPAPLPPHCPFFMFDTSVSPASSLTSPGVQLQHPFLTFTAAAMDAPSYQLPPLVDGIGMGMSAMDCGLGEERGHDHEGNNGQAAGMANGGGCCYGQQQKQEEEQLGQDQWDDESAQHLLMWDDDQELTPSNLEAMESGAHSLLFMGPNDHA
>ApMYB8 [Abrus precatorius] Accession No: XP_027360323.1
MGHHSCCNQQKVKRGLWSPEEDEKLIRYITTHGYGCWSEVPEKAGLQRCGKSCRLRWINYLRPDIRRGRF
TPEEEKLIISLHGVVGNRWAHIASHLPGRTDNEIKNYWNSWIKKKIRKPSVPSSITTAQSVDHPQFNYNS
NQLDHFATQENVTAKPPVQETLFSSTCPLFMFDTSSLDGTATDTNVRPELFQDSMGLSSETWNLSHHQVQ
ALHPQPAATFTTAAVMDTTNYLPPLVDNVENMVPNIEVQSCSLDEEGEIALECLQRQELNEWVENQQQCP
SFLFWDSVEGHLGGEELGPNSSNMGTNTLSPFPSSL
>DeMYB-like [Digitaria exilis] Accession No: KAF8712885.1
MGHHSCCNQQKVKRGLWSPEEDEKLIRYITTHGYGCWSEVPEKAGLQRCGKSCRLRWINYLRPDIRRGRFSAEEEKLIISLHAIVGNRWAHIASHLPGRTDNEIKNYWNSWIKKKIRKPPVMSTTTTTSSSVTTSSPPRSTAASDTAAALGHHLQTSPFATTAEHLQLDAIISQSLSLPPPKLAAGGEHSPPATAPLPLHCPFFMFDTSPPPSSLTSPVAQLHQHPFLTFTAAAMETPASYQLPPLVDGIGMGMTAMDCSGHDHHHQAGSNGGQAAAMANGGRGCYGQQQQQQQQQKQEEVEQLGHEEDQWDDESAQHLLMWDDDQELTPSNLEAMESGAHSLLFMGPNDHHHA
>SvMYB38 [Setaria viridis] Accession No: XP_034599289.1
MGHHSCCNQQKVKRGLWSPEEDEKLIRYITTHGYGCWSEVPEKAGLQRCGKSCRLRWINYLRPDIRRGRFTAEEEKLIISLHAIVGNRWAHIASHLPGRTDNEIKNYWNSWIKKKIRKPAVSTTTTSSSVTAATSPPCSTAASDAAAALGHHLQTPFSAAEHQLDALISQSCLALPSKLSGGGQNSPPAPPLPPHCPFFMFDTSSVSPPSSLTSPVAQLAQHPFLTFAAASMDAPGYQLPPLVDGMGMGMAAMDCGLGEESRGNNSQAAAAMANGGGWQQQKQEEQQLGQDQWDEESAQHLLMWDDDQELTPSNLEAMESGAHSLLFMGPNDHE
>TdMYB30 [Triticum dicoccoides] Accession No: XP_037461652.1
MGHHSCCNQQKVKRGLWSPEEDEKLVRYITTHGYGCWSEVPEKAGLQRCGKSCRLRWINYLRPDIRRGRF
SPEEEKLIISLHAIVGNRWAHIASHLPGRTDNEIKNYWNSWIKKKIRKAPAVPNVTTTSSTTSTSPPNNG
LAPCSGSTATSDVHHRRLQHPTFSCAPAGDHLQLDAIIGHHQSTSLALPVAAGAGQDSPPGMSHHCPLFM
FDTSVVSTPFASAAAQQHPFIASFTAAMAEADTPSCYHLPPLVDGMGAMGMCMEAMDDHCGAGAGMGNGC
FGDEQRQRRRPGLEEEEGEQLGQHEQWDEEQLLMWDDQEVLTPSNMEAMQSGEHSLLFMGPNA
>TdMYB15 [Triticum dicoccoides] Accession No: XP_037469220.1
MGHHSCCNQQKVKRGLWSPEEDEKLVRYITTHGYGCWSEVPEKAGLQRCGKSCRLRWINYLRPDIRRGRF
SPEEEKLIISLHAIVGNRWAHIASHLPGRTDNEIKNYWNSWIKKKIRKAPAAPNVTTTTSSTTSTSPPNN
GLAPCSGSTATSDVHHRRLQHPTFSCAPAGDHLQLDAIIGHHQSTSLALPVAAGAGQEDSPPGMSHHCPL
FMFDTGVVSTPFASAAAQQHPFIASFTAAMAEADTPSCYHLPPLVDGMGAMGMCMEAMDDHCGARAGMGN
GCFGDEQRQRRRPELEEEEGEQLGQHEQWDEEQLLMWDDQEVLTPSNMEAMQSGAHSLLFMGPNA
>HvMYB86 [Hordeum vulgare] Accession No: XP_044958038.1
MGHHSCCNQQKVKRGLWSPEEDEKLVRYITTHGYGCWSEVPEKAGLQRCGKSCRLRWINYLRPDIRRGRF
TPEEEKLIISLHAIVGNRWAHIASHLPGRTDNEIKNYWNSWIKKKIRKAPAAPNVTTTSSTTSTSPPNNG
LAPCSGSTATSDVHHRRLQHPTFSCAPAGDHLQLDAIISHHQSTSLALPVAAGQDSPPGMSHHCPLFMFD
AGVVSTPFASASAQQHPFIASFTAAMAEADTPSCYHLPPLVDGMGAMGMCMEAMDDHCSAGAGMGNVCFG
DEQRQRRRPELEEEEREQLGQHEQWDEEQLLMWDDQEVLTPSNMEAIQNGAHSLLFMGPNA
>OsMYB61 [Oryza sativa Japonica Group] Accession No: XP_015648990.1
MGHHSCCNQQKVKRGLWSPEEDEKLIRYITTHGYGCWSEVPEKAGLQRCGKSCRLRWINYLRPDIRRGRF
TAEEEKLIISLHAIVGNRWAHIASHLPGRTDNEIKNYWNSWIKKKIRKPAAAAAAATTTSPNNPPPCSTA
TSDHHHLPPPAFGGADHHLQLDAIINQNLISSLPPKLATGDDSPPAVPGLPHHCPLFMFDTTTTGAGGAI
SPPPPSSLIPTHLHHHHHPFIASFTAAMAADTPSYLPPLVDGMAAMGAAMDCSLEDGQTAAAMAATNGYY
QHHQKHQQLEIELEEEEQRQLGHHHHQHHHEHEHENHQWDEEEAQHLLMWDQEVLTSSNLEAMQSGAHSL
LFMGPNDHD
>CnMYB6 [Cocos nucifera] Accession No: KAG1360799.1
MGHHSCCNQQKVKRGLWSPEEDEKLIRYITTHGYGCWSEVPEKAGLQRCGKSCRLRWINYLRPDIRRGRF
TPEEEKLIISLHSIVGNRWAHIASHLPGRTDNEIKNYWNSWIKKKIRKPTTPPSTSPSSADLVQPGFNSI
DQLDAIINQNLSTKPAPDNIFSMHCPIFMFDTNAGDTRPGSSAREELVQDVATLNSDMWNPQNQDQALPP
LLDFSSSMDTTYLPSLVDGMGNMAPMEAQPCCVGDDGETSRECFEKQELNDWMDSQQYSSLLIWDQVQGT
LGAEGLSTATTSTDSMVTSFPSSL
>PdMYB6 [Phoenix dactylifera] Accession No: XP_008797178.1
MGHHSCCNQQKVKRGLWSPEEDEKLIRYITTHGYGCWSEVPEKAGLQRCGKSCRLRWINYLRPDIRRGRF
TPEEEKLIISLHGIVGNRWAHIASHLPGRTDNEIKNYWNSWIKKKIRKPSTPPSTSPPSIELVQPGFNSV
DQLDAIINQSLSTKPAPDNIFSTHCPMFMFDTSAGDSRPGCSAREELVQDVATLNSDIWNPQNQDQAVLP
PLLNFSSGMDSTYLPSLVDGMGNMVPMEAQPCCVGDDGDTSGECFEKQELNEWMDSQQYSSLLIWDQVQG
SLGGEGLPTATTRTDSMATSFPSTL
>AtMYB103 (Arabidopsis thaliana) Accession No: NP_176575.1
MGHHSCCNQQKVKRGLWSPEEDEKLIRYITTHGYGCWSEVPEKAGLQRCGKSCRLRWINYLRPDIRRGRFSPEEEKLIISLHGVVGNRWAHIASHLPGRTDNEIKNYWNSWIKKKIRKPHHHYSRHQPSVTTVTLNADTTSIATTIEASTTTTSTIDNLHFDGFTDSPNQLNFTNDQETNIKIQETFFSHKPPLFMVDTTLPILEGMFSENIITNNNKNNDHDDTQRGGRENVCEQAFLTTNTEEWDMNLRQQEPFQVPTLASHVFNNSSNSNIDTVISYNLPALIEGNVDNIVHNENSNVQDGEMASTFECLKRQELSYDQWDDSQQCSNFFFWDNLNINVEGSSLVGNQDPSMNLGSSALSSSFPSSF
