# Supplementary material for: Transcriptomic and Widely Targeted Metabolomic Approach Identified Diverse Group of Bioactive Compounds, Antiradical Activities, and Their Associated Genes in Six Sugarcane Varieties
Source: Antioxidants (Basel). 2022 Jul 4;11(7):1319. doi: 10.3390/antiox11071319 (PMC9311902; doi:10.3390/antiox11071319)
Supplement: Supplementary file 1 [file antioxidants-11-01319-s001.zip › Table S2.xlsx]

## Sheet: RAW transcriptomic data
Gene ID	KO	ROC22	ROC16	F134	F172	YT93.159	YT71.210																											ROC22					ROC22	ROC16	F134	F172	YT93.159	YT71.210
Sspon.05G0007010-1A	K13064|phenylalanine/tyrosine ammonia-lyase	34.0733	119.76	47.7833	6.72667	26.2733	70.4567																											#DIV/0!					10127.8	7555.26	5641.26	3823.9	15409.2	15136.3
Sspon.05G0007010-2B	K10775|phenylalanine ammonia-lyase	15.72	37.0967	24.0967	4.77	12.4433	51.9167																											#DIV/0!					1304.19	4437.6	1682.59	275.693	1126.57	2879.9
Sspon.05G0007010-3C	K10775|phenylalanine ammonia-lyase	72.5667	209.02	111.55	17.3933	78.9833	232.113																											#DIV/0!					662.507	1511.33	935.157	211.42	595.41	2322.27
Sspon.05G0007010-4D	K13064|phenylalanine/tyrosine ammonia-lyase	25.2233	76.2867	35.3733	6.07333	27.6367	68.0233																											#DIV/0!					2741.95	7661.13	3889.33	698.843	3361.79	9335.4
Sspon.02G0042320-3D	K13064|phenylalanine/tyrosine ammonia-lyase	0	0.0533333	0.306667	0.113333	0.523333	0.186667																											#DIV/0!					953.71	2802.19	1240.1	246.137	1178.58	2734.41
Sspon.02G0018890-1A	K10775|phenylalanine ammonia-lyase	4.01	1.11333	3.50333	4.70667	1.91667	4.18																											#DIV/0!					0	0.73	3.97667	1.66	8.14333	3.12
Sspon.04G0008050-1A	K13064|phenylalanine/tyrosine ammonia-lyase	9.36667	9.08	3.69	2.27667	2.92333	17.7667																											#DIV/0!					96.25	26.1933	76.7067	116.24	51.7367	104.033
Sspon.08G0019620-2D	K13064|phenylalanine/tyrosine ammonia-lyase	1.56333	1.10333	0.726667	0.79	1.58	0.72																											#DIV/0!					43.07	29.3933	18.5833	22.5167	49.36	20.77
Sspon.03G0027390-1B	K10775|phenylalanine ammonia-lyase	0.39	0.376667	1.30333	0.92	0.313333	0.376667																											#DIV/0!					17.0533	16.2033	52.3967	42.49	15	17.6433
Sspon.01G0010440-4P	K10775|phenylalanine ammonia-lyase	0.543333	0.696667	0.4	0.6	0.606667	3.90667																											#DIV/0!					15.28	18.34	10.2433	16.7633	19.2333	114.583
Sspon.08G0029100-1D	K13064|phenylalanine/tyrosine ammonia-lyase	1.72333	0.58	0.716667	1.27	0.566667	0.81																											#DIV/0!					49.64	16.14	19.1233	38.6967	18.8867	25.3433
Sspon.02G0018890-2B	K10775|phenylalanine ammonia-lyase	0.606667	0.33	0.576667	0.12	0.203333	0.37																											#DIV/0!					14.3367	7.52333	12.75	2.85	5.21333	8.44
Sspon.02G0018890-3C	K13064|phenylalanine/tyrosine ammonia-lyase	17.2467	13.0233	20	20.3033	17.3633	20.6533																											#DIV/0!					406.697	299.233	430.393	498.453	462.753	519.363
Sspon.08G0019620-1B	K10775|phenylalanine ammonia-lyase	21.4867	16.97	9.29	11.5867	17.0333	10.9133																											#DIV/0!					589.077	451.67	233.587	332.993	523.247	327.233
Sspon.08G0019620-1P	K10775|phenylalanine ammonia-lyase	1.38333	0.5	0.17	0.55	0.243333	0.0966667																											#DIV/0!					37.2633	12.65	4.15667	15.7967	7.58333	3.10333
Sspon.07G0011990-2D	K00815|tyrosine aminotransferase	8.55333	14.6133	18.7533	14.6167	10.1167	7.6																											#DIV/0!					156.573	258.37	309.54	277.15	205.403	147.25
Sspon.03G0012440-1A	K00815|tyrosine aminotransferase	6.72667	14.4067	15.3933	9.14	11.4867	6.75333																											#DIV/0!					198.903	412.043	416.863	280.99	378.853	211.663
Sspon.03G0036240-1P	K01593|aromatic-L-amino-acid/L-tryptophan decarboxylase	0.0233333	0	0.0166667	0.03	0	0																											#DIV/0!					0.716667	0	0.406667	1	0	0
Sspon.03G0036240-3D	K01593|aromatic-L-amino-acid/L-tryptophan decarboxylase	0	0.0933333	0.133333	0.24	0.173333	0.306667																											#DIV/0!					0	2.33333	3.12	6.46667	5.53	10.1533
Sspon.03G0012440-2B	K00815|tyrosine aminotransferase	19.7533	29.8567	44.6933	19.4167	26.8233	19.1467																											#DIV/0!					583.547	856.847	1203.47	596.957	884.56	596.787
Sspon.03G0036240-1B	K01593|aromatic-L-amino-acid/L-tryptophan decarboxylase	0.923333	0.16	1.27667	1.13	0.693333	1.13																											#DIV/0!					25.42	4.33333	31.8033	32.39	21.2633	33.4333
Sspon.06G0011670-1A	Ko01100| K01593|aromatic-L-amino-acid/L-tryptophan decarboxylase	0.133333	0.05	0.153333	0.0466667	2.48	0.233333																											#DIV/0!					3.73	1.33333	4	1.28	79.33	6.61
Sspon.03G0036240-2C	K01593|aromatic-L-amino-acid/L-tryptophan decarboxylase	0.0233333	0	0.27	0.243333	0.05	0.0633333																											#DIV/0!					0.703333	0	7.16667	7.16667	1.68333	1.74667
Sspon.03G0007640-1A		16.91	10.8667	10.2067	8.36333	14.16	21.49																											#DIV/0!					448.797	279.807	250.253	232.763	420.03	611.313
Sspon.03G0007640-1P		19.7967	12.91	16.7633	13.0933	19.1	41.6033																											#DIV/0!					699.797	445.227	543.237	481.043	757.287	1570.4
Sspon.03G0007640-2B		3.26333	1.75333	1.64333	1.45333	1.77	2.12																											#DIV/0!					86.1967	45.2233	40.4633	39.3633	53.3567	58.5267
Sspon.03G0007640-3D		8.92333	3.76	2.76	4.27	5.38333	12.4833																											#DIV/0!					240.623	97.4333	67.7267	120.213	162.06	358.893
Sspon.07G0006380-1A		32.6267	42.2933	39.7867	32.2667	31.57	34.4767																											#DIV/0!					1268.28	1587.14	1421.11	1308.85	1389.97	1425.06
Sspon.07G0006380-1T		53.1367	72.8833	59.47	32.7167	76.0267	33.9833																											#DIV/0!					639.77	849.963	656.46	409.297	1028.92	431.687
Sspon.07G0006380-2C		4.18667	0	0	1.86333	0	13.1267																											#DIV/0!					51.5067	0	0	24.8733	0	165.15
Sspon.04G0036270-1D		6.34333	11.2033	4.95667	3.57	1.48667	7.57333																											#DIV/0!					169.24	292.207	119.6	101.513	44.9167	217.423
Sspon.01G0052620-1C		0.946667	1.24667	1.57333	1.19	1.76	1.33667																											#DIV/0!					57.6367	74.54	87.7667	74.5933	118.863	85.4867
Sspon.01G0052630-1C		1.74333	0.333333	0.68	0.24	0.183333	2.62333																											#DIV/0!					166.53	31.04	59.8067	24.53	19.45	270.207
Sspon.08G0028700-1D		5.40333	3.22	3.71667	2.78333	3.55333	2.24333																											#DIV/0!					389.637	227.92	244.913	211.687	286.343	173.72
Sspon.06G0032300-1C		1.70667	11.99	2.97	0.183333	0.0433333	0.85																											#DIV/0!					42.2833	286.29	66.8533	4.7	1.23	22.4233
Sspon.06G0025230-2D		0.963333	4.37667	1.39333	0.31	0.0333333	0.96																											#DIV/0!					16.03	70.65	21.6867	5.50333	0.54	16.4
Sspon.03G0004210-4D		14.84	52.1933	27.7167	10.7533	8.93	9.49667																											#DIV/0!					413.953	1405.7	700.03	313.213	278.213	277.12
Sspon.03G0004210-4P		11	7.89333	4.68333	3.07	7.03333	21.5																											#DIV/0!					302.413	210.543	118.887	87.53	217.063	625.137
Sspon.03G0004210-3C		2.06667	2.43	10.29	1.51	1.61667	1.63																											#DIV/0!					43.1567	48.97	194.557	32.6033	38.0233	35.7933
Sspon.02G0014530-1P		0.09	0.786667	0.616667	0.99	0.686667	1.7																											#DIV/0!					1.96333	16.4033	11.93	21.7067	16.4133	38.38
Sspon.02G0014530-2B		13.0533	16.78	14.6067	8.87	9.76333	8.95																											#DIV/0!					371.267	462.283	380.963	266.873	310.897	269.767
Sspon.02G0014530-2P		0.556667	4.19333	1.16333	1.89	1.30667	1.87333																											#DIV/0!					12.9	94.9333	24.3667	45.55	33.6033	44.3033
Sspon.02G0014530-3C		57.8167	72.6167	37.3767	35.2333	32.2667	36.17																											#DIV/0!					1816.48	2217.82	1074.08	1159.83	1134.35	1224.5
Sspon.02G0014530-4D		9.5	4.04667	5.77333	6.43667	4.89333	6.04																											#DIV/0!					234.867	97.1533	129.257	166.147	135.397	160.433
Sspon.02G0014540-1A		4.45	4.16333	2.85333	1.57667	0.0566667	0.32																											#DIV/0!					106.337	95.37	62.5267	39.9067	1.33333	7.80333
Sspon.02G0014540-2C		5.77333	6.15	2.45333	2.15333	0.08	0.783333																											#DIV/0!					149.413	154.27	58.1167	58.3067	2.42	21.1967
Sspon.03G0011890-3D		12.1933	17.2	6.44	13.6967	14.53	11.5633																											#DIV/0!					312.66	425.873	151.023	365.503	416.157	309.65
Sspon.04G0024420-1B		1.96667	24.3167	5.84667	1.06333	2.6	0.45																											#DIV/0!					68.4467	830.603	190.18	40.67	104.823	16.8767
Sspon.01G0010440-1P		13.2233	8.54667	8.68667	4.26333	13.4267	30.53																											#DIV/0!					218.633	136.07	132.457	72.7333	249.373	535.87
Sspon.01G0010440-2B		0.55	0.126667	0.826667	0.386667	0.316667	3.43																											#DIV/0!					9.41	2.01	13.1367	6.57333	6.07	60.45
Sspon.01G0010440-2P		0.893333	0.346667	1.59	0.693333	2.02667	3.45																											#DIV/0!					25.1233	9.16	41.4	20.2367	65.3833	104.03
Sspon.01G0010440-3C		0.243333	0.0666667	1.37	0.116667	0.0833333	1.48																											#DIV/0!					6.99333	1.75667	35.3967	3.08	2.66667	43.3633
Sspon.01G0010440-3P		14.7667	7.16667	6.95667	5.54	13.15	27.3767																											#DIV/0!					448.737	211.71	193.757	172.033	458.037	866.137
Sspon.04G0001680-1A		0.553333	0.22	0.23	0.316667	0.663333	1.48333																											#DIV/0!					16.82	6.56667	6.73667	9.69	22.9867	45.5533
Sspon.04G0001680-2B		0	0.03	0.0266667	0.116667	0.09	0.346667																											#DIV/0!					0	0.606667	0.476667	2.66667	2.21	7.73333
Sspon.04G0001680-3C		0.203333	0.0233333	0	0.0366667	0.116667	0.566667																											#DIV/0!					4.79333	0.493333	0	1	3.09333	13.7467
Sspon.04G0001680-4D		0.06	0.0133333	0.0233333	0.283333	0.27	0.643333																											#DIV/0!					1.38667	0.333333	0.453333	6.97667	7.38333	15.63
Sspon.05G0001730-2B		2.03	37.48	9.48	0.276667	0.0766667	2.99																											#DIV/0!					83.86	1488.51	358.507	12.03	3.23	131.913
Sspon.06G0023990-1B	MYB(t)	327.837	253.477	197.803	118.197	443.637	662.32																											#DIV/0!					270.923	248.777	99.3733	67.6133	95.7733	559.557
