# Supplementary material for: Transcriptomic and Widely Targeted Metabolomic Approach Identified Diverse Group of Bioactive Compounds, Antiradical Activities, and Their Associated Genes in Six Sugarcane Varieties
Source: Antioxidants (Basel). 2022 Jul 4;11(7):1319. doi: 10.3390/antiox11071319 (PMC9311902; doi:10.3390/antiox11071319)
Supplement: Supplementary file 1 [file antioxidants-11-01319-s001.zip › Table S3.xlsx]

## Sheet: Raw LCMS data
Serial No.	Q1 (Da)	Q3 (Da)	Molecular Weight (Da)	Formula	Ionization model	Compounds	Class	CAS	Level	sample01	cpd_ID	kegg_map	ROC22	ROC16	F134	F172	YT93-159	YT71-210	Nubering used for PCA
1	76.04	29.99	75.032	C2H5NO2	[M+H]+	Glycine	Amino acids and derivatives	56-40-6	B	8132.1	C00037	ko00230,ko00260,ko00310,ko00440,ko00460,ko00480,ko00630,ko00730,ko00860,ko00970,ko01100,ko01110,ko01200,ko01230,ko02010	2324.34	10751	12149.1	9862.1	4315.1	16421.7	A1
2	104.07	86	103.063	C4H9NO2	[M+H]+	N,N-Dimethylglycine	Amino acids and derivatives	1118-68-9	A	743310	C01026	ko00260,ko01100	990270	376037	844070	1459100	497117	830933	A2
3	104.07	58	103.063	C4H9NO2	[M+H]+	2-Aminoisobutyric acid	Amino acids and derivatives	62-57-7	A	1278600	C03665	--	1.77843e+06	1.07763e+06	1.69417e+06	1335400	1397200	1.40773e+06	A3
4	106	60	105.043	C3H7NO3	[M+H]+	Serine	Amino acids and derivatives	56-45-1	A	2880600	C00065	ko00260,ko00261,ko00270,ko00460,ko00600,ko00630,ko00920,ko00970,ko01100,ko01110,ko01200,ko01230,ko02010	1.62677e+06	1.47847e+06	4.00983e+06	3722600	2.50807e+06	4818900	A4
5	112.09	95	111.08	C5H9N3	[M+H]+	Histamine	Amino acids and derivatives	51-45-6	B	16974	C00388	ko00340,ko01100,ko01110	9	36225	21337.7	15518.3	8132.43	17843.7	A5
6	116.07	70.1	115.063	C5H9NO2	[M+H]+	Proline	Amino acids and derivatives	147-85-3	A	22240000	C00148	ko00330,ko00332,ko00970,ko01100,ko01110,ko01230,ko02010	4.70623e+07	1.10083e+07	1.13667e+07	9169300	24255000	2.79943e+07	A6
7	118.09	72.1	117.079	C5H11NO2	[M+H]+	Valine	Amino acids and derivatives	72-18-4	A	1588000	C00183	ko00280,ko00290,ko00311,ko00460,ko00770,ko00966,ko00970,ko01100,ko01110,ko01210,ko01230,ko02010	1.75173e+06	1408700	2.65797e+06	1.76743e+06	1424900	1880900	A7
8	120.07	74	119.058	C4H9NO3	[M+H]+	Threonine*	Amino acids and derivatives	72-19-5	A	2684500	C00188	ko00260,ko00261,ko00290,ko00860,ko00970,ko01100,ko01110,ko01230,ko02010	1.55507e+06	1.44243e+06	3782600	2575500	1.96593e+06	3706700	A8
9	130.09	84.08	129.079	C6H11NO2	[M+H]+	Cycloleucine*	Amino acids and derivatives	52-52-8	A	10402000	C03969	--	14851000	5408700	14094000	1.87023e+07	5.21477e+06	8.97703e+06	A9
10	130.09	84.08	129.079	C6H11NO2	[M+H]+	Pipecolic acid*	Amino acids and derivatives	4043-87-2	A	1655800	C00408	ko00310,ko00960,ko01100,ko01110	2852200	799427	2.66333e+06	3.49297e+06	411980	826593	A10
11	130.05	86	131.058	C5H9NO3	[M-H]-	N-Propionylglycine	Amino acids and derivatives	21709-90-0	A	1064800	--	--	1666200	704317	935550	80866.7	1600600	429777	A11
12	132.07	86	131.058	C5H9NO3	[M+H]+	Trans-4-Hydroxy-proline	Amino acids and derivatives	51-35-4	A	42113	C01157	ko00330,ko01100,ko02010	51180.7	22470.3	55467	47650.7	23393.3	49381.3	A12
13	132.1	86.2	131.095	C6H13NO2	[M+H]+	Leucine*	Amino acids and derivatives	61-90-5	A	15887000	C00123	ko00280,ko00290,ko00966,ko00970,ko01100,ko01110,ko01210,ko01230,ko02010	13892000	15496000	2.34113e+07	15272000	19398000	2.28687e+07	A13
14	132.1	86	131.095	C6H13NO2	[M+H]+	Isoleucine*	Amino acids and derivatives	73-32-5	A	15974000	C00407	ko00280,ko00290,ko00460,ko00960,ko00966,ko00970,ko01100,ko01110,ko01210,ko01230,ko02010	14105000	15285000	2.38453e+07	1.54223e+07	19865000	2.19503e+07	A14
15	132.1	86	131.095	C6H13NO2	[M+H]+	Norleucine*	Amino acids and derivatives	327-57-1	A	15611000	C01933	--	9.91993e+06	17860000	2.84233e+07	1.67157e+07	18149000	19592000	A15
16	133.06	74	132.054	C4H8N2O3	[M+H]+	Asparagine	Amino acids and derivatives	70-47-3	A	4254600	C00152	ko00250,ko00460,ko00970,ko01100,ko01110,ko01230	4.12413e+06	615000	4.37353e+06	1.26682e+07	551920	3.24907e+06	A16
17	133	116	132.09	C5H12N2O2	[M+H]+	Ornithine	Amino acids and derivatives	70-26-8	A	55327	C00077	ko00220,ko00330,ko00472,ko00480,ko01100,ko01110,ko01210,ko01230,ko02010	3668.87	101873	61223.3	81817.7	42133.3	95072	A17
18	132.03	88	133.038	C4H7NO4	[M-H]-	Aspartic Acid	Amino acids and derivatives	56-84-8	A	2068500	C00049	ko00220,ko00250,ko00260,ko00261,ko00270,ko00300,ko00340,ko00410,ko00460,ko00710,ko00760,ko00770,ko00970,ko01100,ko01110,ko01200,ko01210,ko01230,ko02010	2.78513e+06	738897	3.26087e+06	2304300	2114200	3555600	A18
19	144.1	84.08	143.095	C7H13NO2	[M+H]+	1-Methylpiperidine-2-carboxylic acid	Amino acids and derivatives	7730-87-2	A	1753700	--	--	1.84103e+06	757760	1.034e+06	3955800	1.19007e+06	2.40357e+06	A19
20	147.08	84	146.069	C5H10N2O3	[M+H]+	Glutamine	Amino acids and derivatives	56-85-9	A	1186700	C00064	ko00220,ko00230,ko00240,ko00250,ko00630,ko00750,ko00910,ko00970,ko01100,ko01230,ko02010	725593	1.09115e+06	2.13223e+06	1.36403e+06	1.03575e+06	1466700	A20
21	147.11	84	146.106	C6H14N2O2	[M+H]+	Lysine	Amino acids and derivatives	56-87-1	A	1311700	C00047	ko00300,ko00310,ko00780,ko00960,ko00970,ko01100,ko01110,ko01210,ko01230,ko02010	713013	1.16603e+06	2.25457e+06	1.45843e+06	1.14445e+06	1.51873e+06	A21
22	148.06	88	147.053	C5H9NO4	[M+H]+	O-Acetylserine	Amino acids and derivatives	5147-00-2	A	119980	C00979	ko00270,ko00908,ko00920,ko01100,ko01110,ko01200,ko01230,ko04122	181950	154023	133287	136223	85391	108377	A22
23	148.06	84	147.053	C5H9NO4	[M+H]+	Glutamic acid	Amino acids and derivatives	56-86-0	A	8756500	C00025	ko00220,ko00250,ko00330,ko00332,ko00340,ko00430,ko00480,ko00630,ko00650,ko00660,ko00860,ko00910,ko00970,ko01100,ko01110,ko01200,ko01210,ko01230,ko02010	9849200	3.61367e+06	1.42263e+07	10499500	7107100	11455000	A23
24	146.05	102.06	147.053	C5H9NO4	[M-H]-	threo-3-Methylaspartate	Amino acids and derivatives	6061-13-8	A	350100	C03618	ko00630,ko00660,ko01100,ko01200	552833	167963	566827	553553	384637	469860	A24
25	150.06	61	149.051	C5H11NO2S	[M+H]+	Methionine	Amino acids and derivatives	63-68-3	A	457560	C00073	ko00270,ko00966,ko00970,ko01100,ko01110,ko01210,ko01230	319357	366377	293903	299300	773500	591403	A25
26	156.08	110	155.069	C6H9N3O2	[M+H]+	Histidine	Amino acids and derivatives	71-00-1	A	290660	C00135	ko00340,ko00410,ko00970,ko01100,ko01110,ko01230,ko02010	132880	298283	454063	299287	269253	414453	A26
27	161.05	99	162.053	C6H10O5	[M-H]-	3-Hydroxy-3-methylpentane-1,5-dioic acid	Amino acids and derivatives	503-49-1	A	194280	C03761	--	305813	281753	145420	54523.3	535290	128644	A27
28	164.07	56.05	163.067	C6H13NO2S	[M+H]+	Homomethionine	Amino acids and derivatives	25148-30-5	B	169530	C17213	ko00966,ko01110,ko01210	216990	90727.3	251697	435037	309113	273873	A28
29	164.07	104	163.067	C6H13NO2S	[M+H]+	Methionine methyl ester	Amino acids and derivatives	10332-17-9	B	29873	--	--	27427	45040.7	34053	44845.7	36428.3	65157.7	A29
30	166.05	102	165.046	C5H11NO3S	[M+H]+	Methionine Sulfoxide	Amino acids and derivatives	3226-65-1	A	5532100	C02989	ko00270	6312500	5.03887e+06	5.66397e+06	5.90203e+06	5.41683e+06	6.17313e+06	A30
31	166.09	120.08	165.07	C9H11NO2	[M+H]+	Phenylalanine	Amino acids and derivatives	63-91-2	A	24810000	C00079	ko00360,ko00400,ko00460,ko00940,ko00960,ko00966,ko00970,ko00998,ko01100,ko01110,ko01210,ko01230,ko02010	2.18327e+07	2.13027e+07	34130000	23010000	36112000	2.34957e+07	A31
32	173.11	131.08	174.1	C7H14N2O3	[M-H]-	N-α-Acetyl-ornithine	Amino acids and derivatives	6205-08-9	A	23126	C00437	ko00220,ko01100,ko01110,ko01210,ko01230	33815.7	20653.3	34406.3	31408	26334	31233.7	A32
33	175.12	116	174.112	C6H14N4O2	[M+H]+	Arginine	Amino acids and derivatives	74-79-3	A	509020	C00062	ko00220,ko00261,ko00330,ko00472,ko00970,ko01100,ko01110,ko01230,ko02010	775313	468133	537690	530313	397010	441087	A33
34	176.1	113	175.096	C6H13N3O3	[M+H]+	Citrulline	Amino acids and derivatives	372-75-8	B	115760	C00327	ko00220,ko01100,ko01110,ko01230	42631.7	197113	166873	134593	46825.7	114410	A34
35	182.08	136.1	181.074	C9H11NO3	[M+H]+	Tyrosine	Amino acids and derivatives	60-18-4	A	15917000	C00082	ko00130,ko00261,ko00350,ko00360,ko00400,ko00460,ko00730,ko00940,ko00950,ko00965,ko00966,ko00970,ko00998,ko01100,ko01110,ko01210,ko01230	1.56167e+07	9.36117e+06	2.05383e+07	1.27627e+07	2.37987e+07	1.11893e+07	A35
36	185.09	70.06	184.086	C8H12N2O3	[M+H]+	Cyclo(Ser-Pro)	Amino acids and derivatives	-	B	20276	--	--	14056.7	25448.3	27391.3	16887.3	15491.7	13855	A36
37	187.07	125	188.08	C7H12N2O4	[M-H]-	N-Acetyl-Glutamine	Amino acids and derivatives	2490-97-3	B	59048	--	--	75509.3	139283	49895	76556.3	73671.3	71373.7	A37
38	189.12	86.1	188.116	C8H16N2O3	[M+H]+	Glycyl-isoleucine*	Amino acids and derivatives	19461-38-2	A	116390	--	--	147393	185397	102104	168930	139830	133017	A38
39	189.12	86	188.116	C8H16N2O3	[M+H]+	N-Glycyl-leucine*	Amino acids and derivatives	869-19-2	A	341400	C02155	--	422733	552713	283813	469477	369553	345163	A39
40	189.12	126	188.116	C8H16N2O3	[M+H]+	N6-Acetyl-lysine	Amino acids and derivatives	692-04-6	A	102530	C02727	ko00310,ko01100	82943.3	87743	188723	111294	106657	121700	A40
41	189.13	144	188.127	C7H16N4O2	[M+H]+	Homoarginine	Amino acids and derivatives	156-86-5	B	10575	C01924	--	21639.7	4648.3	14014.3	8116.3	11827.1	12377.3	A41
42	189.13	70.07	188.127	C7H16N4O2	[M+H]+	N-Monomethyl-arginine	Amino acids and derivatives	17035-90-4	B	66304	C03884	--	124390	19728.3	86112.7	58256.7	66647.3	79705	A42
43	191.1	128	190.095	C7H14N2O4	[M+H]+	2,6-Diaminooimelic acid	Amino acids and derivatives	583-93-7	B	53290	C00666	ko00300,ko01100,ko01110,ko01230	70459.3	62969.7	41384.7	85104.7	29046.3	57866.7	A43
44	194.08	91	193.074	C10H11NO3	[M+H]+	N-Phenylacetylglycine	Amino acids and derivatives	500-98-1	B	20621	C05598	ko00360	9764.27	36137	28864.7	29573	16858.3	11544.8	A44
45	203.14	86.1	202.132	C9H18N2O3	[M+H]+	Alanyl-leucine	Amino acids and derivatives	3303-34-2	A	45388	--	--	67376.7	53375.3	49784.7	49469.7	67668	56853	A45
46	203.15	70.07	202.143	C8H18N4O2	[M+H]+	NG,NG-Dimethyl-arginine	Amino acids and derivatives	30315-93-6	B	78698	C03626	--	103620	77649	134080	89099.7	103061	99077.7	A46
47	203.08	116.05	204.09	C11H12N2O2	[M-H]-	Tryptophan	Amino acids and derivatives	73-22-3	A	314900	C00078	ko00260,ko00380,ko00400,ko00901,ko00966,ko00970,ko00998,ko01100,ko01110,ko01210,ko01230	199550	290057	610467	293307	384443	435923	A47
48	206.08	58.03	207.09	C11H13NO3	[M-H]-	N-Acetyl-phenylalanine	Amino acids and derivatives	2018-61-3	B	25979	C03519	ko00360,ko01100	32743.3	61254	33216.7	33232.7	56906.7	30479.7	A48
49	214.1	134	215.095	C13H13NO2	[M-H]-	3-(2-Naphthyl)-L-alanine	Amino acids and derivatives	58438-03-2	B	19412	--	--	16048	26136.7	19189.3	17339	18978.9	14621.1	A49
50	217.13	158	216.122	C8H16N4O3	[M+H]+	N-Acetyl-Arginine	Amino acids and derivatives	155-84-0	B	23147	--	--	63864	10848.8	44767.7	18175	47686.7	16311.3	A50
51	217.08	199	218.09	C8H14N2O5	[M-H]-	5-Glutamyl-amino acid	Amino acids and derivatives	5875-41-2	B	443230	--	--	206923	851680	364383	643887	366183	258857	A51
52	219.13	60.04	218.127	C9H18N2O4	[M+H]+	Seryl-Isoleucine	Amino acids and derivatives	91086-51-0	A	34406	--	--	49449	65859.3	43769.7	56446	34649.3	32634.3	A52
53	221.09	204	220.085	C11H12N2O3	[M+H]+	5-Hydroxy-tryptophan	Amino acids and derivatives	56-69-9	A	22292	C00643	ko00380,ko01100	22270.3	25700.7	18659.7	19684.3	23828	26935.7	A53
54	223.11	120.09	222.1	C11H14N2O3	[M+H]+	Glycyl-phenylalanine	Amino acids and derivatives	721-66-4	B	67138	--	--	62892.7	101142	65537.7	85790.7	77820	72907.7	A54
55	229.15	70.07	229.154	C11H20N2O3	[M+H]+	Prolyl-Leucine	Amino acids and derivatives	52899-07-7	B	25131	--	--	26374	53084	41695.7	36451.7	28970.3	40266.3	A55
56	231.16	72.08	231.17	C11H22N2O3	[M+H]+	Valyl-Leucine	Amino acids and derivatives	3989-97-7	B	208840	--	--	200983	368947	163020	266367	149667	127150	A56
57	235.1	118.3	234.158	C10H22N2O4	[M+H]+	Lysine-Butanoic Acid	Amino acids and derivatives	80407-71-2	B	8315.4	--	--	3644.67	5230.63	9944.8	38272	3351.57	11489.5	A57
58	237.12	120.09	236.116	C12H16N2O3	[M+H]+	Alanyl-Phenylalanine	Amino acids and derivatives	3061-90-3	B	59600	--	--	87628.3	107151	64670.7	88829	55967.3	50047.7	A58
59	245.12	120.08	245.128	C14H16N2O2	[M+H]+	Cyclo(Pro-Phe)	Amino acids and derivatives	3705-26-8	B	3237.1	C11847	--	2714.67	5823.07	8846.53	5941.67	3902.57	3598.87	A59
60	245.18	86.1	245.186	C12H24N2O3	[M+H]+	Leucyl-Leucine	Amino acids and derivatives	3303-31-9	B	23317	--	--	30205.7	49173.7	43586.7	46118	30489.3	24984.3	A60
61	263.13	70.07	263.139	C14H18N2O3	[M+H]+	Prolyl-Phenylalanine	Amino acids and derivatives	13589-02-1	B	30512	--	--	49167	32985	30111.3	45304	21971.3	41969.7	A61
62	265.15	72.08	264.147	C14H20N2O3	[M+H]+	Valyl-Phenylalanine	Amino acids and derivatives	3918-92-1	B	80408	--	--	78720	118543	76446.3	99881.7	87923.7	66293.3	A62
63	266.09	134.05	267.078	C9H17NO6S	[M-H]-	S-Ribosyl-homocysteine	Amino acids and derivatives	-	B	63204	C03539	ko00270,ko01100,ko01230	138223	110052	70200.7	52669.7	63862.7	19445.3	A63
64	269.06	136	268.055	C8H16N2O4S2	[M+H]+	Homocystine	Amino acids and derivatives	626-72-2	B	9245.3	C01817	ko00270	6906.6	8617.23	7256.2	7685.43	7219.1	11950.7	A64
65	279.17	120.08	278.163	C15H22N2O3	[M+H]+	Leucyl-phenylalanine	Amino acids and derivatives	56217-82-4	B	147790	--	--	206870	246347	130787	157797	148917	117910	A65
66	281.11	166	280.106	C13H16N2O5	[M+H]+	Aspartyl-Phenylalanine	Amino acids and derivatives	13433-09-5	B	35588	--	--	60817.7	62044.3	43616	26169	52320.3	27284.3	A66
67	304.15	185.09	303.143	C12H21N3O6	[M+H]+	Nicotianamine	Amino acids and derivatives	34441-14-0	B	21591	C05324	--	18069.3	33524	34032.7	46428.7	18564.4	42243	A67
68	308.1	146.1	309.106	C11H19NO9	[M-H]-	Glutamic acid-O-glycoside	Amino acids and derivatives	-	B	53768	--	--	34355.7	19888.3	77448.7	42157.7	19687	69430.3	A68
69	322.11	130	321.099	C11H19N3O6S	[M+H]+	S-(Methyl)glutathione	Amino acids and derivatives	2922-56-7	A	27787	C11347	--	36130.3	35166	16052.7	33700.3	29255.3	24416.7	A69
70	399.2	250	398.137	C15H22N6O5S	[M+H]+	S-Adenosyl-methionine	Amino acids and derivatives	29908-03-0	A	262190	C00019	ko00261,ko00270,ko00330,ko00908,ko01100,ko01110,ko01230,ko04122	354947	306937	404277	394237	392727	296253	A70
71	458.1	116.3	457.143	C16H27NO14	[M+H]+	Aspartic acid-O-diglucoside	Amino acids and derivatives	-	B	5377700	--	--	16383000	1.57057e+06	2982500	2.20057e+06	7.35363e+06	7.44883e+06	A71
72	611.14	306.08	612.152	C20H32N6O12S2	[M-H]-	Oxiglutatione	Amino acids and derivatives	27025-41-8	A	77372	C00127	ko00480,ko01100	82012.3	75487.3	110703	246617	127966	149397	A72
73	101.02	55.02	100.018	C4H4O3	[M+H]+	Succinic anhydride	Organic acids	108-30-5	B	89067	C19524	--	157540	197857	130233	67311.3	153757	90189	O1
74	102.05	56.05	101.048	C4H7NO2	[M+H]+	1-Aminocyclopropane-1-carboxylic acid	Organic acids	22059-21-8	B	597600	C01234	ko00270,ko01100,ko01110	771503	230403	934527	785520	530063	764653	O2
75	104.07	68.8	103.063	C4H9NO2	[M+H]+	γ-Aminobutyric acid	Organic acids	56-12-2	A	719080	C00334	ko00250,ko00330,ko00410,ko00650,ko00760,ko01100	898653	264180	814160	1526600	416227	761907	O3
76	103	59.01	104.011	C3H4O4	[M-H]-	Hydroxypyruvic acid*	Organic acids	1113-60-6	B	17696	C00168	ko00260,ko00630,ko01100,ko01110,ko01200	52847	41394.7	20681.3	30097	19682.3	65656	O4
77	103	59.01	104.011	C3H4O4	[M-H]-	Tartronate semialdehyde*	Organic acids	2480-77-5	B	38811	C01146	ko00053,ko00630,ko01100	50695.3	31500.7	16550.7	38650	20590.3	70508	O5
78	115	71	116.011	C4H4O4	[M-H]-	Fumaric acid	Organic acids	110-17-8	B	26033	C00122	ko00020,ko00190,ko00220,ko00250,ko00350,ko00360,ko00620,ko00650,ko00760,ko01100,ko01110,ko01200	37256.7	34761.7	23221.3	16045.7	31937.7	20511	O6
79	117	59	118.027	C4H6O4	[M-H]-	Erythronolactone	Organic acids	15667-21-7	B	5831.1	--	--	10285.3	27029.3	7852.13	11451.8	26017.3	6788.93	O7
80	117.02	73	118.027	C4H6O4	[M-H]-	Succinic acid*	Organic acids	110-15-6	A	2649000	C00042	ko00020,ko00190,ko00250,ko00310,ko00350,ko00360,ko00620,ko00630,ko00640,ko00650,ko00760,ko00920,ko01100,ko01110,ko01200	3.48967e+06	5.25827e+06	3.48477e+06	1.76127e+06	4436200	1.90027e+06	O8
81	117.02	73	118.027	C4H6O4	[M-H]-	Methylmalonic acid*	Organic acids	516-05-2	A	2432000	C02170	ko00240,ko00280,ko00640,ko01100	3515700	5224400	3585200	1940800	3.94647e+06	1797100	O9
82	117.06	59	118.063	C5H10O3	[M-H]-	β-Hydroxyisovaleric acid	Organic acids	625-08-1	B	21942	C20827	ko00280,ko01100	41732.7	34540.3	28080.7	30919.3	32641	24232.3	O10
83	118	74	119.022	C3H5NO4	[M-H]-	Aminomalonic acid	Organic acids	1068-84-4	B	93411	C00872	--	138867	194477	115610	66288.7	153743	73567.3	O11
84	120.07	74.1	119.058	C4H9NO3	[M+H]+	Homoserine*	Organic acids	672-15-1	A	2396400	C00263	ko00260,ko00270,ko00300,ko00920,ko01100,ko01110,ko01230	1.57243e+06	1336280	3.74897e+06	2531200	1923300	3.76637e+06	O12
85	124.04	78.03	123.032	C6H5NO2	[M+H]+	Isonicotinic acid*	Organic acids	55-22-1	B	105180	C07446	--	126517	167473	133157	103829	116230	61718.7	O13
86	125	78.96	126.008	C2H7O4P	[M-H]-	2-Hydroxyethylphosphonic acid	Organic acids	22987-21-9	B	20454	C06451	ko00440,ko00998,ko01100,ko01110	20437.7	26504.7	14111.3	37956.3	20100.3	21813	O14
87	129.02	85.03	130.027	C5H6O4	[M-H]-	Methylenesuccinic acid	Organic acids	97-65-4	A	1606900	C00490	ko00660,ko01100	3582000	1400400	1.18337e+06	73090	3418700	741847	O15
88	131.03	87.05	132.042	C5H8O4	[M-H]-	2-Methylsuccinic acid*	Organic acids	498-21-5	B	33082	--	--	47217	51759.7	36475	57592.7	53643.7	36911.3	O16
89	131.03	87.05	132.042	C5H8O4	[M-H]-	Glutaric acid*	Organic acids	110-94-1	B	37576	C00489	ko00071,ko00310,ko01100	39986.7	43388.3	32545	55120	52558.7	36685.3	O17
90	131.05	70.03	132.053	C4H8N2O3	[M-H]-	3-Ureidopropionic Acid	Organic acids	462-88-4	B	30032	C02642	ko00240,ko00410,ko00770,ko01100	41523.7	4099.6	22601	109185	5720.97	19736	O18
91	133.01	71.01	134.022	C4H6O5	[M-H]-	Malic acid*	Organic acids	97-67-6	A	4872300	C00149	ko00020,ko00620,ko00630,ko00710,ko01100,ko01110,ko01200	9.72553e+06	9.24887e+06	4.82647e+06	3803100	8104200	3.25877e+06	O19
92	133.01	71.01	134.022	C4H6O5	[M-H]-	3-Dehydro-L-Threonic Acid*	Organic acids	-	A	5361500	C03064	ko00053,ko01100	9.69287e+06	8997900	4795800	3857000	8.39173e+06	3.36687e+06	O20
93	137.02	93.03	138.032	C7H6O3	[M-H]-	3-Hydroxybenzoic Acid	Organic acids	99-06-9	B	86046	C00587	ko00400	74096	154117	69347	116295	230573	129571	O21
94	141.02	59	142.027	C6H6O4	[M-H]-	Muconic acid	Organic acids	1119-72-8	A	465050	C02480	ko01100	300363	718417	596857	415683	348283	471793	O22
95	146.08	86	145.074	C6H11NO3	[M+H]+	4-Acetamidobutyric acid	Organic acids	3025-96-5	B	129240	C02946	ko00330,ko01100	236270	177580	128320	131183	50865.3	125580	O23
96	146.09	87	145.085	C5H11N3O2	[M+H]+	4-Guanidinobutyric acid	Organic acids	463-00-3	B	990760	C01035	ko00330,ko01100	1001350	2.22643e+06	545813	533277	1091300	193993	O24
97	145.01	57.03	146.022	C5H6O5	[M-H]-	2-Methyl-3-oxosuccinic acid	Organic acids	-	B	12627	C06030	ko00660	16479	24078.3	9904.6	6245.3	17069	5850.23	O25
98	145.01	101	146.022	C5H6O5	[M-H]-	α-Ketoglutaric acid	Organic acids	328-50-7	B	159200	C00026	ko00020,ko00040,ko00053,ko00220,ko00250,ko00300,ko00310,ko00340,ko00430,ko00630,ko00650,ko00660,ko01100,ko01110,ko01200,ko01210,ko01230	161290	282477	119552	105980	153403	112617	O26
99	145.05	101	146.058	C6H10O4	[M-H]-	Adipic Acid	Organic acids	124-04-9	B	33346	C06104	ko01100	26720.3	54255.7	48492	51985.3	46395	19074.3	O27
100	145.05	83.05	146.058	C6H10O4	[M-H]-	2-Acetyl-2-Hydroxybutanoic Acid	Organic acids	-	B	6485.7	C06006	ko00290,ko01100,ko01110,ko01210,ko01230	4788.57	8539.33	7851.5	7382	8570.03	4422.67	O28
101	147.03	57.03	148.037	C5H8O5	[M-H]-	3-Methylmalic acid*	Organic acids	152204-30-3	B	158770	C06032	ko00290,ko00660,ko01100,ko01210,ko01230	117793	346203	157747	61052.7	223920	166287	O29
102	147.03	87.1	148.037	C5H8O5	[M-H]-	Citramalic acid*	Organic acids	6236-09-5	B	17064	C02614	ko00660,ko01100	51993.3	34053	12937	11588.9	73298.7	17148	O30
103	147.03	57.03	148.037	C5H8O5	[M-H]-	2-Hydroxyglutaric Acid*	Organic acids	13095-48-2	B	156560	C03196	ko00310,ko01100	123530	353857	184740	67405	241367	160350	O31
104	149.06	74.9	150.068	C9H10O2	[M-H]-	Benzyl acetate	Organic acids	140-11-4	B	111150	C15513	--	258170	290607	338497	305657	332580	294880	O32
105	153.02	109.03	154.027	C7H6O4	[M-H]-	2,3-Dihydroxybenzoic Acid*	Organic acids	303-38-8	B	603500	C00196	ko01110	1.20157e+06	831113	351927	585063	129807	2.09053e+06	O33
106	158.08	116.07	159.09	C7H13NO3	[M-H]-	5-Acetamidopentanoic Acid	Organic acids	1072-10-2	B	3505.2	C03087	ko00310,ko01100	6922.2	5680.2	4364.9	3576.53	4655.83	3868.17	O34
107	159.1	87	160.037	C6H8O5	[M-H]-	2-Oxoadipic acid	Organic acids	3184-35-8	B	15544	C00322	ko00300,ko00310,ko00380,ko01100,ko01110,ko01210,ko01230	13524.7	29334	11881.8	22046.7	18221.3	20522.3	O35
108	161	73	162.016	C5H6O6	[M-H]-	4-Hydroxy-2-oxoglutaric acid	Organic acids	1187-99-1	B	170120	C01127	ko00630,ko01100	585820	413567	309297	84554	159113	133527	O36
109	163.04	119.05	164.047	C9H8O3	[M-H]-	2-Hydroxycinnamic acid*	Organic acids	583-17-5	A	1018500	C01772	ko00360,ko00940,ko01100,ko01110	894547	1.24943e+06	2.08427e+06	995093	2013800	1.27687e+06	O37
110	165.02	77.04	166.027	C8H6O4	[M-H]-	Phthalic acid	Organic acids	88-99-3	B	12077	C01606	ko01100,ko02010	21517.7	36721.3	13392.3	10895.3	13613	15779.7	O38
111	165.04	75	166.048	C5H10O6	[M-H]-	Xylonic acid	Organic acids	526-91-0	B	1005400	C00502	ko00040,ko01100	1.17275e+06	612453	1060760	528213	1.29333e+06	688163	O39
112	171.04	127.05	172.052	C11H8O2	[M-H]-	1-Naphthoic acid	Organic acids	86-55-5	B	6429.4	C14091	--	9859.23	12708.3	7443.17	6203.6	7958.13	5358.43	O40
113	171.1	99.08	172.11	C9H16O3	[M-H]-	9-Oxononanoic acid	Organic acids	2553-17-5	B	6406.9	C16322	ko00592,ko01110	8854.4	7190.17	5999.53	5678.03	5285.47	5563.67	O41
114	173.02	137	174.016	C6H6O6	[M-H]-	Cis-Aconitic acid	Organic acids	585-84-2	B	49863	C00417	ko00020,ko00630,ko00660,ko01100,ko01110,ko01210	48587.3	44712	62336	52836.7	68238	30203	O42
115	173.05	93	174.053	C7H10O5	[M-H]-	Shikimic acid	Organic acids	138-59-0	B	65669	C00493	ko00400,ko01100,ko01110,ko01230	111358	74201.7	159190	96085.7	134750	61379.7	O43
116	173.08	59.01	174.089	C8H14O4	[M-H]-	2-Propylglutaric acid	Organic acids	32806-62-5	B	14735	C16658	--	12117	9	9	29473.7	23072.7	22863.3	O44
117	173.08	111	174.089	C8H14O4	[M-H]-	Suberic Acid	Organic acids	505-48-6	B	18919	C08278	--	15943.7	31689	24560.3	26348.7	26165.3	18359.7	O45
118	177.04	113.02	178.048	C6H10O6	[M-H]-	4,5,6-Trihydroxy-2-oxohexanoic acid	Organic acids	56742-44-0	B	79087	C01216	ko00052,ko01100	115313	170480	122517	176637	161820	149040	O46
119	187.1	125	188.105	C9H16O4	[M-H]-	Azelaic acid	Organic acids	123-99-9	A	1179300	C08261	--	1242200	1.70497e+06	1.54423e+06	1.53653e+06	1487300	1.26733e+06	O47
120	191.02	111.01	192.027	C6H8O7	[M-H]-	Isocitric Acid*	Organic acids	320-77-4	A	3028700	C00311	ko00020,ko00630,ko01100,ko01110,ko01200,ko01210,ko01230	3.89023e+06	5.14873e+06	937597	811097	7951100	1.79053e+06	O48
121	191.02	111.01	192.027	C6H8O7	[M-H]-	Citric Acid*	Organic acids	77-92-9	A	5944600	C00158	ko00020,ko00250,ko00630,ko01100,ko01110,ko01200,ko01210,ko01230	5.97203e+06	10412000	4286400	1.99267e+06	9.24247e+06	4.90293e+06	O49
122	193.04	72.8	194.033	C6H10O7	[M-H]-	Galacturonic acid*	Organic acids	685-73-4	A	371380	C00333	ko00040,ko00053,ko00520,ko01100,ko02010	270603	933667	463277	240367	574990	443397	O50
123	204.03	160.04	205.038	C10H7NO4	[M-H]-	4,8-Dihydroxyquinoline-2-carboxylic acid	Organic acids	59-00-7	B	76515	C02470	ko00380	133720	155223	81494.7	116423	215350	150753	O51
124	229.14	211	230.152	C12H22O4	[M-H]-	Dodecanedioic aicd	Organic acids	693-23-2	A	3411.5	C02678	--	4105.1	4221.6	2617	7279.93	3630.2	2726.53	O52
125	263.13	204.12	264.136	C15H20O4	[M-H]-	Abscisic acid	Organic acids	21293-29-8	B	2395.1	C06082	ko00906,ko01100,ko01110,ko04075	1175.53	4902.4	4741.53	4464.6	1771.6	2203.33	O53
126	271.23	225.22	272.235	C16H32O3	[M-H]-	2-Hydroxyhexadecanoic acid	Organic acids	764-67-0	A	152130	--	--	169230	240427	171547	189390	142150	208637	O54
127	658.85	482.93	659.861	C6H18O24P6	[M-H]-	Phytic acid	Organic acids	83-86-3	B	7534.8	C01204	ko00562,ko01100,ko04070	8684.3	9518.6	9999.3	11069.3	10424.3	10728	O55

## Sheet: Primers
	Gene ID	5' to 3'
1	ADT6-F	5' CGCTGAGTTCATCGCCTCT 3'
2	ADT6-R	5' TTCCAAAATCTCCAACCCGTA 3'
3	PD1-F	5' TTGAGTCTAGGCCGAACCATAA 3'
4	PD1-R	5' TAGCCGTGCCCACATTAGC 3'
5	ATADT1-F	5' GCTTCCTAAACCGCTAACTGC 3'
6	ATADT1-R	5' TGGTATCCCCTGAAACGAAAT 3'
7	ATTSB1-F	5' GCTACTTTCAGAGCCTCCGTT 3'
8	ATTSB1-R	5' TCCTTGGCGATGGTGCA 3'
9	ATTSA1-F	5' TTCCTCCAATCCCCAAAATC 3'
10	ATTSA1-R	5' TGAAAGTATCAGCGAGACCGA 3'
11	ATPAL-F	5' TTGGATTATGGATTCAAGGGAG 3'
12	ATPAL-R	5' TCAGAAGTTTTGCGAGACGAG 3'
13	ATACTIN-F	GGAAGGATCTGTACGGTAAC
14	ATACTIN-R	TGTGAACGATTCCTGGACCT
15	ATTAR3-F	5' GGCCATAAACCTTGTGAGTGTC 3'
16	ATTAR3-R	5' GGGTCTCCTGAGTTAGCATCG 3'
17	ATTAT3-F	5' CCGCCAACATTCTACTTCCA 3'
18	ATTAT3-R	5' TTGCGACGGTATTCTCATCC 3'
